# Supplementary material for: Shelf-Life Stability of Ready-to-Use Green Rooibos Iced Tea Powder—Assessment of Physical, Chemical, and Sensory Properties
Source: Molecules. 2021 Aug 30;26(17):5260. doi: 10.3390/molecules26175260 (PMC8433966; doi:10.3390/molecules26175260)
Supplement: Supplementary file 1 [file molecules-26-05260-s001.zip]

Archive with 1 entries (1 files):
- molecules-1338504-supplementary.pdf
